# Supplementary material for: Evolutionary Dynamics of Satellite DNA Repeats across the Tettigoniidae Family: Insights from Genomic Analysis
Source: Biomolecules. 2024 Jul 27;14(8):915. doi: 10.3390/biom14080915 (PMC11352069; doi:10.3390/biom14080915)
Supplement: Supplementary file 1 [file biomolecules-14-00915-s001.zip]

Archive with 1 entries (1 files):
- biomolecules-3039831-supplementary.pdf
